# Supplementary material for: Do Obesity-Related Traits Affect Prostate Cancer Risk through Serum Testosterone? A Mendelian Randomization Study
Source: Cancers (Basel). 2023 Oct 8;15(19):4884. doi: 10.3390/cancers15194884 (PMC10571835; doi:10.3390/cancers15194884)
Supplement: Supplementary file 1 [file cancers-15-04884-s001.zip]

Archive with 1 entries (1 files):
- cancers-2595110-supplementary.pdf
